# Supplementary material for: Mechanical Behavior of a Medium-Entropy Fe65(CoNi)25Cr9.5C0.5 Alloy Produced by Selective Laser Melting
Source: Materials (Basel). 2023 Apr 18;16(8):3193. doi: 10.3390/ma16083193 (PMC10145717; doi:10.3390/ma16083193)
Supplement: Supplementary file 1 [file materials-16-03193-s001.zip]

Archive with 1 entries (1 files):
- materials-2305547-supplementary.pdf
